# Supplementary material for: Amphiphilic Polymer Nanoreactors for Multiple Step, One-Pot Reactions and Spontaneous Product Separation
Source: Polymers (Basel). 2021 Jun 18;13(12):1992. doi: 10.3390/polym13121992 (PMC8234837; doi:10.3390/polym13121992)
Supplement: Supplementary file 1 [file polymers-13-01992-s001.zip]

Archive with 1 entries (1 files):
- polymers-1239123-supplementary.pdf
